# Supplementary material for: Taxonomic Identification of Different Species of the Genus Aeromonas by Whole-Genome Sequencing and Use of Their Species-Specific β-Lactamases as Phylogenetic Markers
Source: Antibiotics (Basel). 2021 Mar 28;10(4):354. doi: 10.3390/antibiotics10040354 (PMC8065696; doi:10.3390/antibiotics10040354)
Supplement: Supplementary file 1 [file antibiotics-10-00354-s001.zip]

Archive with 2 entries (2 files):
- ANI_genomes_comparison.xlsx
- Type_strains_information.csv
