# Supplementary material for: Taxonomic Identification of Different Species of the Genus Aeromonas by Whole-Genome Sequencing and Use of Their Species-Specific β-Lactamases as Phylogenetic Markers
Source: Antibiotics (Basel). 2021 Mar 28;10(4):354. doi: 10.3390/antibiotics10040354 (PMC8065696; doi:10.3390/antibiotics10040354)
Supplement: Supplementary file 1 [file antibiotics-10-00354-s001.zip › ANI_genomes_comparison.xlsx]

## Sheet: A_veronii
D178	query	subject	orthoANI_value	avg_aligned_length	query_coverage	subject_coverage	query_length	subject_length
	D178.fasta	Averonii_CCM4359.fasta	99.9689	3556412	0.792427	0.792427	4488000	4488000
	AA_CECT4199.fasta	D178.fasta	93.6701	2669356	0.58027	0.594776	4600200	4488000
	Aaustraliensis_CECT8023.fasta	D178.fasta	92.7841	2425031	0.59856	0.540337	4051440	4488000
	D178.fasta	Afinlandensis_4287D.fasta	92.3896	2581819	0.575272	0.571376	4488000	4518600
	Afluvialis_LMG24681.fasta	D178.fasta	92.1689	2229415	0.577159	0.49675	3862740	4488000
	D178.fasta	Asobria_CECT4245.fasta	90.5655	2737545	0.60997	0.587408	4488000	4660380
	D178.fasta	Alacus_AE122.fasta	89.3644	2469978	0.550352	0.576834	4488000	4281960
	D178.fasta	Ajandei_CECT4228.fasta	89.1675	2608881	0.581301	0.583423	4488000	4471680
	Adhakensis_CIP107500.fasta	D178.fasta	85.8172	2319027	0.495868	0.516717	4676700	4488000
	D178.fasta	Ahydrophila_ranae_CIP107985.fasta	85.8141	2364326	0.526811	0.511354	4488000	4623660
	D178.fasta	Ahydrophila_ATCC7966.fasta	85.7109	2422656	0.539807	0.510676	4488000	4744020
	Apopoffii_CIP105493.fasta	D178.fasta	85.352	2310903	0.490388	0.514907	4712400	4488000
	D178.fasta	Abestiarum_CECT4227.fasta	85.1547	2298705	0.512189	0.49249	4488000	4667520
	D178.fasta	Apiscicola_LMG24783.fasta	85.1531	2387355	0.531942	0.465409	4488000	5129580
	D178.fasta	ASalmonicida_pectinolytica_NZ_CP051883.fasta	84.4149	2329880	0.519135	0.504126	4488000	4621620
	Asalmonicida_masoucida_RFAS1.fasta	D178.fasta	84.394	2296414	0.467093	0.511679	4916400	4488000
	Asalmonicida_achromogenes_CIP104001.fasta	D178.fasta	84.347	2160380	0.502377	0.481368	4300320	4488000
	D178.fasta	Asalmonicida_O23A.fasta	84.3355	2401924	0.535188	0.486937	4488000	4932720
	D178.fasta	Asalmonicida_smithia_CIP104757.fasta	84.3063	2323539	0.517723	0.526944	4488000	4409460
	Amedia_MC64.fasta	D178.fasta	84.2081	2167098	0.432006	0.482865	5016360	4488000
	D178.fasta	Arivipollensis_KN-Mc-11N1.fasta	84.0823	2210837	0.492611	0.490382	4488000	4508400
	D549.fasta	D178.fasta	84.0305	2140992	0.479445	0.477048	4465560	4488000
	D178.fasta	Asanarellii_LMG24682.fasta	83.9933	2175079	0.484643	0.524971	4488000	4143240
	Ataiwanensis_LMG24683.fasta	D178.fasta	83.9418	2102832	0.503689	0.468545	4174860	4488000
	D178.fasta	D550.fasta	83.8542	2222141	0.49513	0.494343	4488000	4495140
	Acaviae_NCTC12244.fasta	D178.fasta	83.8249	2160053	0.471018	0.481295	4585920	4488000
	D178.fasta	Aencheleia_NCTC12917.fasta	83.8135	2176335	0.484923	0.479152	4488000	4542060
	D178.fasta	Aaquatica_AE235.fasta	83.2832	2134574	0.475618	0.475294	4488000	4491060
	D178.fasta	Aeucrenophila_CECT4224.fasta	83.1553	2133698	0.475423	0.471246	4488000	4527780
	Alusitana_MDC2473.fasta	D178.fasta	83.0895	2190605	0.486775	0.488103	4500240	4488000
	D178.fasta	Atecta_CECT7082.fasta	83.0092	2135400	0.475802	0.451386	4488000	4730760
	Abivalvium_CECT7113.fasta	D178.fasta	81.9821	1959854	0.459341	0.436688	4266660	4488000
	D178.fasta	Arivuli_DSM22539.fasta	80.7642	1926817	0.429326	0.430108	4488000	4479840
	Asimiae_CIP107798.fasta	D178.fasta	78.4525	1724867	0.437528	0.384329	3942300	4488000
	Adiversa_CECT4254.fasta	D178.fasta	78.2964	1729906	0.428171	0.385451	4040220	4488000
	Aschubertii_WL1483.fasta	D178.fasta	78.2123	1864836	0.423898	0.415516	4399260	4488000
D553	query	subject	orthoANI_value	avg_aligned_length	query_coverage	subject_coverage	query_length	subject_length
	D553.fasta	Averonii_CCM4359.fasta	96.5037	2877566	0.629017	0.641169	4574700	4488000
	D553.fasta	D551.fasta	96.4622	2976998	0.650753	0.656904	4574700	4531860
	D553.fasta	AA_CECT4199.fasta	93.6177	2732169	0.597235	0.593924	4574700	4600200
	D553.fasta	Aaustraliensis_CECT8023.fasta	92.684	2463067	0.538411	0.607949	4574700	4051440
	D553.fasta	Afinlandensis_4287D.fasta	92.4002	2679150	0.585645	0.592916	4574700	4518600
	D553.fasta	Afluvialis_LMG24681.fasta	92.2208	2254445	0.492807	0.583639	4574700	3862740
	D553.fasta	Asobria_CECT4245.fasta	90.6871	2718340	0.594212	0.583287	4574700	4660380
	D553.fasta	Alacus_AE122.fasta	89.4067	2435385	0.532359	0.568755	4574700	4281960
	D553.fasta	Ajandei_CECT4228.fasta	89.3168	2537331	0.554644	0.567422	4574700	4471680
	D553.fasta	Ahydrophila_ATCC7966.fasta	85.7132	2473561	0.540705	0.521406	4574700	4744020
	D553.fasta	Ahydrophila_ranae_CIP107985.fasta	85.7064	2470223	0.539975	0.534257	4574700	4623660
	D553.fasta	Adhakensis_CIP107500.fasta	85.6326	2474347	0.540876	0.52908	4574700	4676700
	Apopoffii_CIP105493.fasta	D553.fasta	85.5313	2218747	0.470832	0.485004	4712400	4574700
	D553.fasta	Apiscicola_LMG24783.fasta	85.1247	2416695	0.528274	0.471129	4574700	5129580
	D553.fasta	Abestiarum_CECT4227.fasta	85.0113	2320019	0.507141	0.497056	4574700	4667520
	D553.fasta	Asalmonicida_O23A.fasta	84.3847	2348548	0.513378	0.476116	4574700	4932720
	D553.fasta	Asalmonicida_masoucida_RFAS1.fasta	84.3807	2338096	0.511093	0.475571	4574700	4916400
	D553.fasta	Asalmonicida_smithia_CIP104757.fasta	84.2942	2280416	0.498484	0.517164	4574700	4409460
	D553.fasta	Arivipollensis_KN-Mc-11N1.fasta	84.287	2179057	0.476328	0.483333	4574700	4508400
	D553.fasta	ASalmonicida_pectinolytica_NZ_CP051883.fasta	84.2795	2412089	0.527267	0.521914	4574700	4621620
	Asalmonicida_achromogenes_CIP104001.fasta	D553.fasta	84.2462	2194985	0.510424	0.47981	4300320	4574700
	D553.fasta	Asanarellii_LMG24682.fasta	84.1281	2124409	0.464382	0.512741	4574700	4143240
	D553.fasta	Amedia_MC64.fasta	84.119	2146559	0.469224	0.427912	4574700	5016360
	D553.fasta	Acaviae_NCTC12244.fasta	84.1069	2120415	0.463509	0.462375	4574700	4585920
	D174.fasta	D553.fasta	84.0658	2127680	0.477993	0.465097	4451280	4574700
	D553.fasta	D552.fasta	84.0306	2139775	0.467741	0.481482	4574700	4444140
	D553.fasta	Ataiwanensis_LMG24683.fasta	83.9146	2159162	0.471979	0.517182	4574700	4174860
	D553.fasta	Aencheleia_NCTC12917.fasta	83.7615	2158993	0.471942	0.475334	4574700	4542060
	D553.fasta	Aaquatica_AE235.fasta	83.522	2087076	0.456221	0.464718	4574700	4491060
	D553.fasta	Alusitana_MDC2473.fasta	82.9816	2183436	0.477285	0.485182	4574700	4500240
	D553.fasta	Aeucrenophila_CECT4224.fasta	82.9701	2232983	0.488116	0.493174	4574700	4527780
	D553.fasta	Atecta_CECT7082.fasta	82.9644	2166048	0.473484	0.457865	4574700	4730760
	D553.fasta	Abivalvium_CECT7113.fasta	81.9207	2016965	0.440896	0.472727	4574700	4266660
	D553.fasta	Arivuli_DSM22539.fasta	80.4468	1933971	0.422754	0.431705	4574700	4479840
	D553.fasta	Asimiae_CIP107798.fasta	78.809	1631890	0.356721	0.413944	4574700	3942300
	D553.fasta	Adiversa_CECT4254.fasta	78.2818	1709702	0.37373	0.423171	4574700	4040220
	D553.fasta	Aschubertii_WL1483.fasta	78.1618	1874090	0.409664	0.426001	4574700	4399260
D551	query	subject	orthoANI_value	avg_aligned_length	query_coverage	subject_coverage	query_length	subject_length
	D551.fasta	Averonii_CCM4359.fasta	96.5085	3086925	0.681161	0.687818	4531860	4488000
	D553.fasta	D551.fasta	96.4622	2976998	0.650753	0.656904	4574700	4531860
	AA_CECT4199.fasta	D551.fasta	93.6621	2561200	0.556759	0.565154	4600200	4531860
	Aaustraliensis_CECT8023.fasta	D551.fasta	92.7871	2421691	0.597736	0.53437	4051440	4531860
	D551.fasta	Afinlandensis_4287D.fasta	92.4302	2588706	0.571224	0.5729	4531860	4518600
	Afluvialis_LMG24681.fasta	D551.fasta	92.2323	2250479	0.582612	0.496591	3862740	4531860
	D551.fasta	Asobria_CECT4245.fasta	90.6734	2620410	0.57822	0.562274	4531860	4660380
	D551.fasta	Ajandei_CECT4228.fasta	89.2472	2564863	0.565963	0.573579	4531860	4471680
	D551.fasta	Alacus_AE122.fasta	89.1597	2461155	0.543078	0.574773	4531860	4281960
	D551.fasta	Ahydrophila_ATCC7966.fasta	85.863	2376913	0.52449	0.501034	4531860	4744020
	D551.fasta	Ahydrophila_ranae_CIP107985.fasta	85.6762	2332267	0.514638	0.50442	4531860	4623660
	Adhakensis_CIP107500.fasta	D551.fasta	85.586	2379827	0.508869	0.525133	4676700	4531860
	Apopoffii_CIP105493.fasta	D551.fasta	85.3831	2265417	0.480735	0.499887	4712400	4531860
	D551.fasta	Apiscicola_LMG24783.fasta	85.2189	2354851	0.519621	0.459073	4531860	5129580
	D551.fasta	Abestiarum_CECT4227.fasta	85.0359	2317285	0.511332	0.49647	4531860	4667520
	D551.fasta	ASalmonicida_pectinolytica_NZ_CP051883.fasta	84.4718	2282073	0.503562	0.493782	4531860	4621620
	D551.fasta	Asalmonicida_O23A.fasta	84.4071	2341388	0.516651	0.474665	4531860	4932720
	Asalmonicida_masoucida_RFAS1.fasta	D551.fasta	84.3975	2269141	0.461545	0.500709	4916400	4531860
	Asalmonicida_achromogenes_CIP104001.fasta	D551.fasta	84.271	2148136	0.499529	0.474008	4300320	4531860
	D551.fasta	Arivipollensis_KN-Mc-11N1.fasta	84.1938	2175440	0.480032	0.48253	4531860	4508400
	Amedia_MC64.fasta	D551.fasta	84.1854	2122630	0.423142	0.46838	5016360	4531860
	D551.fasta	Asalmonicida_smithia_CIP104757.fasta	84.1849	2326702	0.51341	0.527662	4531860	4409460
	D552.fasta	D551.fasta	84.0332	2156206	0.48518	0.475788	4444140	4531860
	Acaviae_NCTC12244.fasta	D551.fasta	84.0115	2087930	0.455291	0.460723	4585920	4531860
	D551.fasta	Asanarellii_LMG24682.fasta	83.9545	2155493	0.475631	0.520243	4531860	4143240
	D174.fasta	D551.fasta	83.9482	2156796	0.484534	0.475918	4451280	4531860
	Ataiwanensis_LMG24683.fasta	D551.fasta	83.9266	2112563	0.50602	0.466158	4174860	4531860
	D551.fasta	Aencheleia_NCTC12917.fasta	83.7594	2144628	0.473234	0.472171	4531860	4542060
	D551.fasta	Aeucrenophila_CECT4224.fasta	83.3829	2073200	0.457472	0.457884	4531860	4527780
	D551.fasta	Aaquatica_AE235.fasta	83.2857	2149783	0.474371	0.478681	4531860	4491060
	Alusitana_MDC2473.fasta	D551.fasta	82.9786	2164277	0.480925	0.477569	4500240	4531860
	D551.fasta	Atecta_CECT7082.fasta	82.8803	2157609	0.476098	0.456081	4531860	4730760
	Abivalvium_CECT7113.fasta	D551.fasta	81.9914	1910795	0.447843	0.421636	4266660	4531860
	D551.fasta	Arivuli_DSM22539.fasta	80.4675	1918036	0.423234	0.428148	4531860	4479840
	Asimiae_CIP107798.fasta	D551.fasta	78.7758	1681356	0.426491	0.371008	3942300	4531860
	Aschubertii_WL1483.fasta	D551.fasta	78.4685	1807292	0.410817	0.398797	4399260	4531860
	Adiversa_CECT4254.fasta	D551.fasta	78.3031	1718714	0.425401	0.379251	4040220	4531860

## Sheet: A_caviae
D174	query	subject	orthoANI_value	avg_aligned_length	query_coverage	subject_coverage	query_length	subject_length
	D174.fasta	Acaviae_NCTC12244.fasta	99.9851	3143978	0.706309	0.685572	4451280	4585920
	D174.fasta	D552.fasta	98.1308	3011242	0.676489	0.677576	4451280	4444140
	D174.fasta	Asanarellii_LMG24682.fasta	90.2061	2540764	0.570794	0.613231	4451280	4143240
	D174.fasta	Ataiwanensis_LMG24683.fasta	89.5422	2553714	0.573703	0.611689	4451280	4174860
	D174.fasta	Amedia_MC64.fasta	88.2761	2426500	0.545124	0.483717	4451280	5016360
	D174.fasta	Arivipollensis_KN-Mc-11N1.fasta	87.7053	2728795	0.613036	0.605269	4451280	4508400
	D174.fasta	Adhakensis_CIP107500.fasta	86.8031	2494674	0.56044	0.533426	4451280	4676700
	D174.fasta	Ahydrophila_ATCC7966.fasta	86.7318	2481024	0.557373	0.522979	4451280	4744020
	D174.fasta	Ahydrophila_ranae_CIP107985.fasta	86.527	2461825	0.55306	0.532441	4451280	4623660
	D174.fasta	Aencheleia_NCTC12917.fasta	85.8453	2386702	0.536183	0.525467	4451280	4542060
	D174.fasta	Aaquatica_AE235.fasta	85.7752	2444859	0.549249	0.544384	4451280	4491060
	D174.fasta	Aeucrenophila_CECT4224.fasta	85.7316	2487237	0.558769	0.549328	4451280	4527780
	D174.fasta	Alusitana_MDC2473.fasta	85.4804	2435650	0.54718	0.541227	4451280	4500240
	D174.fasta	Abestiarum_CECT4227.fasta	85.1981	2448089	0.549974	0.524495	4451280	4667520
	D174.fasta	Apiscicola_LMG24783.fasta	85.0639	2327038	0.52278	0.453651	4451280	5129580
	D174.fasta	Atecta_CECT7082.fasta	84.7549	2596137	0.583234	0.548778	4451280	4730760
	Apopoffii_CIP105493.fasta	D174.fasta	84.5143	2290833	0.486129	0.514646	4712400	4451280
	D174.fasta	AA_CECT4199.fasta	84.2531	2184055	0.490658	0.474774	4451280	4600200
	D174.fasta	ASalmonicida_pectinolytica_NZ_CP051883.fasta	84.2393	2288702	0.514167	0.495216	4451280	4621620
	D174.fasta	Abivalvium_CECT7113.fasta	84.1893	2232592	0.501562	0.523265	4451280	4266660
	D174.fasta	Asalmonicida_smithia_CIP104757.fasta	84.1052	2341825	0.526102	0.531091	4451280	4409460
	D174.fasta	Averonii_CCM4359.fasta	84.0953	2116653	0.475516	0.471625	4451280	4488000
	D174.fasta	Asalmonicida_O23A.fasta	84.0664	2435667	0.547184	0.493778	4451280	4932720
	D174.fasta	D553.fasta	84.0658	2127680	0.477993	0.465097	4451280	4574700
	D174.fasta	Ajandei_CECT4228.fasta	84.0612	2160112	0.485279	0.483065	4451280	4471680
	D174.fasta	Asalmonicida_masoucida_RFAS1.fasta	84.0018	2378607	0.534365	0.483811	4451280	4916400
	Asalmonicida_achromogenes_CIP104001.fasta	D174.fasta	83.9769	2271799	0.528286	0.51037	4300320	4451280
	D174.fasta	D551.fasta	83.9482	2156796	0.484534	0.475918	4451280	4531860
	D174.fasta	Alacus_AE122.fasta	83.9477	2139310	0.480606	0.49961	4451280	4281960
	D174.fasta	Afluvialis_LMG24681.fasta	83.7736	1963653	0.441144	0.508358	4451280	3862740
	D174.fasta	Afinlandensis_4287D.fasta	83.7419	2160858	0.485446	0.478214	4451280	4518600
	D174.fasta	Aaustraliensis_CECT8023.fasta	83.6612	1967640	0.442039	0.485664	4451280	4051440
	D174.fasta	Asobria_CECT4245.fasta	83.1614	2098770	0.471498	0.450343	4451280	4660380
	D174.fasta	Arivuli_DSM22539.fasta	81.0765	2262815	0.508352	0.505111	4451280	4479840
	D174.fasta	Asimiae_CIP107798.fasta	79.1021	1712280	0.384671	0.434335	4451280	3942300
	D174.fasta	Adiversa_CECT4254.fasta	79.012	1700277	0.381975	0.420838	4451280	4040220
	D174.fasta	Aschubertii_WL1483.fasta	78.9903	1764962	0.396507	0.401195	4451280	4399260
D549	query	subject	orthoANI_value	avg_aligned_length	query_coverage	subject_coverage	query_length	subject_length
	D549.fasta	D550.fasta	97.9916	3060923	0.685451	0.680941	4465560	4495140
	D549.fasta	Acaviae_NCTC12244.fasta	97.8178	2958774	0.662576	0.645187	4465560	4585920
	D549.fasta	Asanarellii_LMG24682.fasta	90.2251	2513476	0.562858	0.606645	4465560	4143240
	D549.fasta	Ataiwanensis_LMG24683.fasta	89.5209	2489045	0.557387	0.596199	4465560	4174860
	D549.fasta	Amedia_MC64.fasta	88.3359	2518079	0.563889	0.501973	4465560	5016360
	D549.fasta	Arivipollensis_KN-Mc-11N1.fasta	87.7239	2624111	0.587633	0.582049	4465560	4508400
	D549.fasta	Adhakensis_CIP107500.fasta	86.844	2419194	0.541745	0.517287	4465560	4676700
	D549.fasta	Ahydrophila_ranae_CIP107985.fasta	86.8049	2359675	0.528416	0.510348	4465560	4623660
	D549.fasta	Ahydrophila_ATCC7966.fasta	86.6834	2444484	0.547408	0.515277	4465560	4744020
	D549.fasta	Aaquatica_AE235.fasta	85.7392	2416523	0.541147	0.538074	4465560	4491060
	D549.fasta	Aencheleia_NCTC12917.fasta	85.724	2494626	0.558637	0.549228	4465560	4542060
	D549.fasta	Aeucrenophila_CECT4224.fasta	85.6755	2426124	0.543297	0.535831	4465560	4527780
	D549.fasta	Alusitana_MDC2473.fasta	85.4007	2429945	0.544152	0.539959	4465560	4500240
	D549.fasta	Abestiarum_CECT4227.fasta	85.0737	2483906	0.556236	0.532168	4465560	4667520
	D549.fasta	Apiscicola_LMG24783.fasta	84.8455	2383647	0.533785	0.464687	4465560	5129580
	D549.fasta	Atecta_CECT7082.fasta	84.7518	2468412	0.552767	0.521779	4465560	4730760
	Apopoffii_CIP105493.fasta	D549.fasta	84.5253	2203935	0.467688	0.493541	4712400	4465560
	D549.fasta	AA_CECT4199.fasta	84.3322	2209015	0.494678	0.4802	4465560	4600200
	D549.fasta	ASalmonicida_pectinolytica_NZ_CP051883.fasta	84.2523	2331550	0.522118	0.504488	4465560	4621620
	D549.fasta	Asalmonicida_O23A.fasta	84.203	2329807	0.521728	0.472317	4465560	4932720
	D549.fasta	Ajandei_CECT4228.fasta	84.1695	2121379	0.475053	0.474403	4465560	4471680
	D549.fasta	Asalmonicida_smithia_CIP104757.fasta	84.1082	2307511	0.516735	0.523309	4465560	4409460
	D549.fasta	Averonii_CCM4359.fasta	84.0631	2163864	0.484567	0.482144	4465560	4488000
	D549.fasta	D178.fasta	84.0305	2140992	0.479445	0.477048	4465560	4488000
	D549.fasta	Abivalvium_CECT7113.fasta	83.9703	2276448	0.509779	0.533543	4465560	4266660
	Asalmonicida_achromogenes_CIP104001.fasta	D549.fasta	83.9685	2249994	0.523215	0.503855	4300320	4465560
	D549.fasta	Asalmonicida_masoucida_RFAS1.fasta	83.9595	2350401	0.52634	0.478074	4465560	4916400
	D549.fasta	Alacus_AE122.fasta	83.8587	2141015	0.479451	0.500008	4465560	4281960
	D549.fasta	Afluvialis_LMG24681.fasta	83.8505	1902203	0.425972	0.492449	4465560	3862740
	D549.fasta	Afinlandensis_4287D.fasta	83.8499	2103487	0.471047	0.465517	4465560	4518600
	D549.fasta	Aaustraliensis_CECT8023.fasta	83.647	1961575	0.439268	0.484167	4465560	4051440
	D549.fasta	Asobria_CECT4245.fasta	83.1837	2120946	0.474956	0.455102	4465560	4660380
	D549.fasta	Arivuli_DSM22539.fasta	81.3498	2135450	0.478204	0.47668	4465560	4479840
	D549.fasta	Asimiae_CIP107798.fasta	79.104	1677355	0.37562	0.425476	4465560	3942300
	D549.fasta	Aschubertii_WL1483.fasta	78.9054	1746137	0.391023	0.396916	4465560	4399260
	D549.fasta	Adiversa_CECT4254.fasta	78.9032	1701638	0.381058	0.421175	4465560	4040220
D550	query	subject	orthoANI_value	avg_aligned_length	query_coverage	subject_coverage	query_length	subject_length
	D549.fasta	D550.fasta	97.9916	3060923	0.685451	0.680941	4465560	4495140
	Acaviae_NCTC12244.fasta	D550.fasta	97.9098	2984415	0.650778	0.66392	4585920	4495140
	Asanarellii_LMG24682.fasta	D550.fasta	90.0417	2669681	0.644346	0.593904	4143240	4495140
	Ataiwanensis_LMG24683.fasta	D550.fasta	89.4627	2577321	0.617343	0.573357	4174860	4495140
	Amedia_MC64.fasta	D550.fasta	88.181	2457883	0.489974	0.546787	5016360	4495140
	Arivipollensis_KN-Mc-11N1.fasta	D550.fasta	87.8191	2596516	0.575929	0.577628	4508400	4495140
	Adhakensis_CIP107500.fasta	D550.fasta	86.8544	2453858	0.524699	0.545891	4676700	4495140
	Ahydrophila_ATCC7966.fasta	D550.fasta	86.7628	2469760	0.520605	0.549429	4744020	4495140
	D550.fasta	Ahydrophila_ranae_CIP107985.fasta	86.7073	2416289	0.537534	0.522592	4495140	4623660
	D550.fasta	Aaquatica_AE235.fasta	85.8571	2390497	0.531796	0.532279	4495140	4491060
	D550.fasta	Aencheleia_NCTC12917.fasta	85.7792	2496160	0.555302	0.549566	4495140	4542060
	D550.fasta	Aeucrenophila_CECT4224.fasta	85.4023	2587958	0.575724	0.571573	4495140	4527780
	Alusitana_MDC2473.fasta	D550.fasta	85.3571	2519894	0.559947	0.560582	4500240	4495140
	D550.fasta	Abestiarum_CECT4227.fasta	85.2841	2395677	0.532948	0.513266	4495140	4667520
	D550.fasta	Atecta_CECT7082.fasta	84.9296	2525020	0.561722	0.533745	4495140	4730760
	D550.fasta	Apiscicola_LMG24783.fasta	84.7705	2508732	0.558099	0.489072	4495140	5129580
	Apopoffii_CIP105493.fasta	D550.fasta	84.676	2240435	0.475434	0.498413	4712400	4495140
	ASalmonicida_pectinolytica_NZ_CP051883.fasta	D550.fasta	84.172	2401195	0.519557	0.534176	4621620	4495140
	D550.fasta	Asalmonicida_smithia_CIP104757.fasta	84.1116	2325806	0.517405	0.527458	4495140	4409460
	D550.fasta	Asalmonicida_O23A.fasta	84.1109	2412473	0.536685	0.489076	4495140	4932720
	D550.fasta	Averonii_CCM4359.fasta	84.0939	2168651	0.482444	0.483211	4495140	4488000
	Abivalvium_CECT7113.fasta	D550.fasta	84.0727	2289833	0.536681	0.509402	4266660	4495140
	Asalmonicida_achromogenes_CIP104001.fasta	D550.fasta	84.0145	2273616	0.528709	0.505794	4300320	4495140
	AA_CECT4199.fasta	D550.fasta	84.0096	2230708	0.484915	0.496249	4600200	4495140
	Ajandei_CECT4228.fasta	D550.fasta	84.0009	2169505	0.485166	0.482634	4471680	4495140
	Asalmonicida_masoucida_RFAS1.fasta	D550.fasta	83.9794	2348743	0.477736	0.522507	4916400	4495140
	Alacus_AE122.fasta	D550.fasta	83.9374	2191793	0.511867	0.487592	4281960	4495140
	Afluvialis_LMG24681.fasta	D550.fasta	83.9215	1911739	0.494918	0.42529	3862740	4495140
	D178.fasta	D550.fasta	83.8542	2222141	0.49513	0.494343	4488000	4495140
	D550.fasta	Afinlandensis_4287D.fasta	83.8255	2165237	0.481684	0.479183	4495140	4518600
	Aaustraliensis_CECT8023.fasta	D550.fasta	83.5105	2023259	0.499393	0.450099	4051440	4495140
	D550.fasta	Asobria_CECT4245.fasta	83.132	2180646	0.485112	0.467912	4495140	4660380
	Arivuli_DSM22539.fasta	D550.fasta	81.0817	2210812	0.493502	0.491823	4479840	4495140
	Adiversa_CECT4254.fasta	D550.fasta	78.9888	1687083	0.417572	0.375313	4040220	4495140
	Asimiae_CIP107798.fasta	D550.fasta	78.9851	1744181	0.442427	0.388015	3942300	4495140
	Aschubertii_WL1483.fasta	D550.fasta	78.7213	1835275	0.417178	0.40828	4399260	4495140
D552	query	subject	orthoANI_value	avg_aligned_length	query_coverage	subject_coverage	query_length	subject_length
	D174.fasta	D552.fasta	98.1308	3011242	0.676489	0.677576	4451280	4444140
	Acaviae_NCTC12244.fasta	D552.fasta	98.0646	3073848	0.670279	0.691663	4585920	4444140
	D552.fasta	Asanarellii_LMG24682.fasta	90.096	2588283	0.582404	0.6247	4444140	4143240
	D552.fasta	Ataiwanensis_LMG24683.fasta	89.4122	2568305	0.577908	0.615184	4444140	4174860
	D552.fasta	Amedia_MC64.fasta	88.1453	2541533	0.571884	0.506649	4444140	5016360
	D552.fasta	Arivipollensis_KN-Mc-11N1.fasta	87.6553	2592359	0.583321	0.575006	4444140	4508400
	Adhakensis_CIP107500.fasta	D552.fasta	86.8995	2457286	0.525432	0.552927	4676700	4444140
	D552.fasta	Ahydrophila_ranae_CIP107985.fasta	86.5462	2469795	0.555742	0.534165	4444140	4623660
	D552.fasta	Ahydrophila_ATCC7966.fasta	86.5375	2506147	0.563922	0.528275	4444140	4744020
	D552.fasta	Aaquatica_AE235.fasta	85.7269	2453221	0.552013	0.546245	4444140	4491060
	D552.fasta	Aencheleia_NCTC12917.fasta	85.6183	2563572	0.576843	0.564407	4444140	4542060
	D552.fasta	Aeucrenophila_CECT4224.fasta	85.5042	2563698	0.576872	0.566215	4444140	4527780
	Alusitana_MDC2473.fasta	D552.fasta	85.366	2445603	0.543438	0.550298	4500240	4444140
	D552.fasta	Abestiarum_CECT4227.fasta	85.1333	2506279	0.563951	0.536962	4444140	4667520
	D552.fasta	Atecta_CECT7082.fasta	84.8247	2516847	0.566329	0.532018	4444140	4730760
	D552.fasta	Apiscicola_LMG24783.fasta	84.7686	2435028	0.547919	0.474703	4444140	5129580
	Apopoffii_CIP105493.fasta	D552.fasta	84.6684	2208048	0.468561	0.496845	4712400	4444140
	AA_CECT4199.fasta	D552.fasta	84.3378	2155452	0.468556	0.48501	4600200	4444140
	D552.fasta	Asalmonicida_O23A.fasta	84.2179	2397364	0.539444	0.486013	4444140	4932720
	D552.fasta	ASalmonicida_pectinolytica_NZ_CP051883.fasta	84.0841	2342597	0.52712	0.506878	4444140	4621620
	Asalmonicida_achromogenes_CIP104001.fasta	D552.fasta	84.0822	2252943	0.523901	0.506947	4300320	4444140
	D552.fasta	D551.fasta	84.0332	2156206	0.48518	0.475788	4444140	4531860
	D553.fasta	D552.fasta	84.0306	2139775	0.467741	0.481482	4574700	4444140
	D552.fasta	Abivalvium_CECT7113.fasta	84.0301	2299087	0.51733	0.538849	4444140	4266660
	D552.fasta	Ajandei_CECT4228.fasta	84.0252	2199935	0.495019	0.491971	4444140	4471680
	D552.fasta	Asalmonicida_smithia_CIP104757.fasta	83.9653	2435036	0.547921	0.55223	4444140	4409460
	D552.fasta	Alacus_AE122.fasta	83.9359	2151000	0.484008	0.50234	4444140	4281960
	D552.fasta	Averonii_CCM4359.fasta	83.9215	2192198	0.493278	0.488458	4444140	4488000
	D552.fasta	Asalmonicida_masoucida_RFAS1.fasta	83.9203	2320072	0.522052	0.471905	4444140	4916400
	D552.fasta	Afinlandensis_4287D.fasta	83.9029	2085972	0.469376	0.461641	4444140	4518600
	D552.fasta	Afluvialis_LMG24681.fasta	83.8545	1929741	0.434222	0.499578	4444140	3862740
	D552.fasta	Aaustraliensis_CECT8023.fasta	83.6171	1997618	0.449495	0.493064	4444140	4051440
	D552.fasta	Asobria_CECT4245.fasta	83.1506	2138756	0.481253	0.458923	4444140	4660380
	D552.fasta	Arivuli_DSM22539.fasta	81.1545	2182384	0.49107	0.487157	4444140	4479840
	D552.fasta	Asimiae_CIP107798.fasta	78.9583	1791329	0.403077	0.454387	4444140	3942300
	D552.fasta	Aschubertii_WL1483.fasta	78.8608	1818220	0.409128	0.413301	4444140	4399260
	D552.fasta	Adiversa_CECT4254.fasta	78.8353	1695597	0.381535	0.419679	4444140	4040220

## Sheet: A_sobria
D176	query	subject	pair#	orthoANI_value	avg_aligned_length	query_coverage	subject_coverage	query_length	subject_length
	D176.fasta	Asobria_CECT4245.fasta	415	99.9763	3550121	0.762434	0.761766	4656300	4660380
	Aallosaccharophila_CECT4199.fasta	D176.fasta	170	91.1645	2657095	0.577604	0.570645	4600200	4656300
	D176.fasta	Afinlandensis_4287D.fasta	423	90.9871	2560404	0.54988	0.566637	4656300	4518600
	D176.fasta	Averonii_CCM4359.fasta	422	90.691	2698801	0.579602	0.601337	4656300	4488000
	Afluvialis_LMG24681.fasta	D176.fasta	323	89.6512	2213071	0.572928	0.475285	3862740	4656300
	Aaustraliensis_CECT8023.fasta	D176.fasta	198	89.0413	2413988	0.595835	0.518435	4051440	4656300
	D176.fasta	Alacus_AE122.fasta	407	87.5369	2465895	0.529583	0.57588	4656300	4281960
	D176.fasta	Ajandei_CECT4228.fasta	408	87.202	2493631	0.535539	0.55765	4656300	4471680
	Apopoffii_CIP105493.fasta	D176.fasta	15	85.4256	2213199	0.469654	0.475313	4712400	4656300
	D176.fasta	Apiscicola_LMG24783.fasta	421	85.0008	2370585	0.509114	0.46214	4656300	5129580
	D176.fasta	Ahydrophila_ranae_CIP107985.fasta	418	84.8463	2339612	0.502462	0.506009	4656300	4623660
	D176.fasta	Ahydrophila_ATCC7966.fasta	406	84.8029	2422181	0.520194	0.510576	4656300	4744020
	Adhakensis_CIP107500.fasta	D176.fasta	111	84.7123	2374449	0.507719	0.509943	4676700	4656300
	D176.fasta	Abestiarum_CECT4227.fasta	424	84.6386	2372955	0.509622	0.508397	4656300	4667520
	D176.fasta	Asalmonicida_smithia_CIP104757.fasta	413	84.2455	2217939	0.476331	0.502996	4656300	4409460
	D176.fasta	ASalmonicida_pectinolytica_NZ_CP051883.fasta	412	84.2287	2272216	0.487987	0.491649	4656300	4621620
	D176.fasta	Asalmonicida_O23A.fasta	416	84.1954	2316962	0.497597	0.469713	4656300	4932720
	Asalmonicida_masoucida_RFAS1.fasta	D176.fasta	386	84.1753	2228014	0.45318	0.478495	4916400	4656300
	Asalmonicida_achromogenes_CIP104001.fasta	D176.fasta	48	84.0759	2172164	0.505117	0.4665	4300320	4656300
	Amedia_MC64.fasta	D176.fasta	251	83.5915	2061270	0.41091	0.442684	5016360	4656300
	D176.fasta	Arivipollensis_KN-Mc-11N1.fasta	410	83.3952	2208806	0.474369	0.489931	4656300	4508400
	D176.fasta	Asanarellii_LMG24682.fasta	411	83.3114	2048274	0.439893	0.494365	4656300	4143240
	Acaviae_NCTC12244.fasta	D176.fasta	141	83.1689	2127832	0.463992	0.456979	4585920	4656300
	D176.fasta	Aencheleia_NCTC12917.fasta	417	83.1677	2199977	0.472473	0.484357	4656300	4542060
	Ataiwanensis_LMG24683.fasta	D176.fasta	366	83.1032	2080556	0.498353	0.446826	4174860	4656300
	D176.fasta	Aaquatica_AE235.fasta	420	82.9438	2123269	0.455999	0.472777	4656300	4491060
	D176.fasta	Aeucrenophila_CECT4224.fasta	419	82.6588	2183159	0.468861	0.48217	4656300	4527780
	D176.fasta	Atecta_CECT7082.fasta	414	82.5267	2159851	0.463856	0.456555	4656300	4730760
	Alusitana_MDC2473.fasta	D176.fasta	80	82.482	2166973	0.481524	0.465385	4500240	4656300
	Abivalvium_CECT7113.fasta	D176.fasta	276	81.1185	1968218	0.461302	0.4227	4266660	4656300
	D176.fasta	Arivuli_DSM22539.fasta	409	80.3578	1920458	0.412443	0.428689	4656300	4479840
	Asimiae_CIP107798.fasta	D176.fasta	345	78.1906	1657584	0.420461	0.355987	3942300	4656300
	Aschubertii_WL1483.fasta	D176.fasta	300	77.6917	1813601	0.412251	0.389494	4399260	4656300
	Adiversa_CECT4254.fasta	D176.fasta	225	77.54	1728510	0.427826	0.37122	4040220	4656300

## Sheet: A_allosaccharophila
D179	query	subject	orthoANI_value	avg_aligned_length	query_coverage	subject_coverage	query_length	subject_length
	D179.fasta	Aallosacchoraphilla_CECT4199.fasta	95.8301	2868591	0.597608	0.62358	4800120	4600200
	D179.fasta	Averonii_CCM4359.fasta	93.5675	2563429	0.534034	0.571174	4800120	4488000
	D179.fasta	Afinlandensis_4287D.fasta	92.4579	2701043	0.562703	0.597761	4800120	4518600
	D179.fasta	Aaustraliensis_CECT8023.fasta	91.5704	2363123	0.492305	0.58328	4800120	4051440
	D179.fasta	Afluvialis_LMG24681.fasta	91.4012	2425723	0.505346	0.62798	4800120	3862740
	D179.fasta	Asobria_CECT4245.fasta	91.1751	2662737	0.554723	0.571356	4800120	4660380
	D179.fasta	Alacus_AE122.fasta	88.7502	2573020	0.536033	0.600898	4800120	4281960
	D179.fasta	Ajandei_CECT4228.fasta	88.5933	2555501	0.532383	0.571486	4800120	4471680
	D179.fasta	Ahydrophila_ranae_CIP107985.fasta	86.081	2289107	0.476885	0.495086	4800120	4623660
	D179.fasta	Ahydrophila_ATCC7966.fasta	85.7694	2351768	0.48994	0.495733	4800120	4744020
	Apopoffii_CIP105493.fasta	D179.fasta	85.626	2244069	0.476205	0.467503	4712400	4800120
	D179.fasta	Adhakensis_CIP107500.fasta	85.5988	2437214	0.50774	0.52114	4800120	4676700
	D179.fasta	Apiscicola_LMG24783.fasta	85.4066	2461340	0.512766	0.479833	4800120	5129580
	D179.fasta	Abestiarum_CECT4227.fasta	85.2488	2397299	0.499425	0.513613	4800120	4667520
	D179.fasta	Asalmonicida_smithia_CIP104757.fasta	84.7869	2245699	0.467842	0.509291	4800120	4409460
	D179.fasta	Asalmonicida_masoucida_RFAS1.fasta	84.7389	2267850	0.472457	0.461283	4800120	4916400
	D179.fasta	Amedia_MC64.fasta	84.6305	2228724	0.464306	0.444291	4800120	5016360
	Asalmonicida_achromogenes_CIP104001.fasta	D179.fasta	84.568	2213211	0.514662	0.461074	4300320	4800120
	D179.fasta	Asalmonicida_O23A.fasta	84.5616	2335787	0.48661	0.473529	4800120	4932720
	D179.fasta	ASalmonicida_pectinolytica_NZ_CP051883.fasta	84.5526	2286505	0.476343	0.494741	4800120	4621620
	D179.fasta	Arivipollensis_KN-Mc-11N1.fasta	84.4476	2127903	0.443302	0.471986	4800120	4508400
	D179.fasta	Acaviae_NCTC12244.fasta	84.0228	2172262	0.452543	0.473681	4800120	4585920
	D179.fasta	Asanarellii_LMG24682.fasta	84.0196	2213914	0.461221	0.534344	4800120	4143240
	D179.fasta	Ataiwanensis_LMG24683.fasta	84.0127	2121033	0.441871	0.508049	4800120	4174860
	D179.fasta	Aencheleia_NCTC12917.fasta	83.8884	2223066	0.463127	0.48944	4800120	4542060
	D179.fasta	Aaquatica_AE235.fasta	83.5576	2170661	0.45221	0.483329	4800120	4491060
	D179.fasta	Aeucrenophila_CECT4224.fasta	83.4438	2197585	0.457819	0.485356	4800120	4527780
	D179.fasta	Alusitana_MDC2473.fasta	82.9833	2162218	0.450451	0.480467	4800120	4500240
	D179.fasta	Atecta_CECT7082.fasta	82.9664	2233762	0.465355	0.472178	4800120	4730760
	D179.fasta	Abivalvium_CECT7113.fasta	82.3722	1929068	0.401879	0.452126	4800120	4266660
	D179.fasta	Arivuli_DSM22539.fasta	80.9809	1901433	0.396122	0.424442	4800120	4479840
	D179.fasta	Asimiae_CIP107798.fasta	78.9203	1682239	0.350458	0.426715	4800120	3942300
	D179.fasta	Aschubertii_WL1483.fasta	78.3495	1823835	0.379956	0.414578	4800120	4399260
	D179.fasta	Adiversa_CECT4254.fasta	78.2175	1768137	0.368353	0.437634	4800120	4040220

## Sheet: A_media_and_A_ribipollensis
D175	query	subject	orthoANI_value	avg_aligned_length	query_coverage	subject_coverage	query_length	subject_length
	Amedia_MC64.fasta	D175.fasta	97.6248	2919444	0.581985	0.668426	5016360	4367640
	D175.fasta	Arivipollensis_KN-Mc-11N1.fasta	93.2399	2757048	0.631244	0.611536	4367640	4508400
	D175.fasta	D180.fasta	93.1343	2760367	0.632004	0.616035	4367640	4480860
	D175.fasta	Asanarellii_LMG24682.fasta	88.8142	2521350	0.57728	0.608545	4367640	4143240
	D175.fasta	Ataiwanensis_LMG24683.fasta	88.1234	2512132	0.575169	0.601729	4367640	4174860
	Acaviae_NCTC12244.fasta	D175.fasta	87.9977	2622247	0.571804	0.600381	4585920	4367640
	D175.fasta	Aencheleia_NCTC12917.fasta	87.4497	2518145	0.576546	0.554406	4367640	4542060
	D175.fasta	Aaquatica_AE235.fasta	87.2473	2475827	0.566857	0.551279	4367640	4491060
	D175.fasta	Aeucrenophila_CECT4224.fasta	86.958	2464848	0.564343	0.544383	4367640	4527780
	D175.fasta	Ahydrophila_ranae_CIP107985.fasta	86.339	2361526	0.540687	0.510748	4367640	4623660
	Alusitana_MDC2473.fasta	D175.fasta	86.3382	2470604	0.548994	0.565661	4500240	4367640
	D175.fasta	Ahydrophila_ATCC7966.fasta	86.2952	2455993	0.562316	0.517703	4367640	4744020
	D175.fasta	Abestiarum_CECT4227.fasta	86.2937	2402642	0.550101	0.514758	4367640	4667520
	D175.fasta	Atecta_CECT7082.fasta	86.1419	2424793	0.555172	0.512559	4367640	4730760
	Adhakensis_CIP107500.fasta	D175.fasta	86.1344	2428306	0.519235	0.555977	4676700	4367640
	D175.fasta	Apiscicola_LMG24783.fasta	86.0941	2441039	0.558892	0.475875	4367640	5129580
	Apopoffii_CIP105493.fasta	D175.fasta	85.5453	2239506	0.475237	0.51275	4712400	4367640
	D175.fasta	Asalmonicida_O23A.fasta	85.3051	2418748	0.553788	0.490348	4367640	4932720
	Asalmonicida_achromogenes_CIP104001.fasta	D175.fasta	85.295	2191405	0.509591	0.501737	4300320	4367640
	D175.fasta	Asalmonicida_smithia_CIP104757.fasta	85.1895	2302089	0.527078	0.52208	4367640	4409460
	D175.fasta	Asalmonicida_masoucida_RFAS1.fasta	85.1374	2303083	0.527306	0.468449	4367640	4916400
	D175.fasta	ASalmonicida_pectinolytica_NZ_CP051883.fasta	85.0937	2371294	0.542923	0.513087	4367640	4621620
	AA_CECT4199.fasta	D175.fasta	84.4595	2203131	0.478921	0.504421	4600200	4367640
	Abivalvium_CECT7113.fasta	D175.fasta	84.2635	2259622	0.5296	0.517355	4266660	4367640
	D175.fasta	Averonii_CCM4359.fasta	84.2549	2119372	0.485244	0.472231	4367640	4488000
	D175.fasta	Afinlandensis_4287D.fasta	84.2159	2107022	0.482417	0.4663	4367640	4518600
	D175.fasta	Afluvialis_LMG24681.fasta	84.2128	1987945	0.455153	0.514646	4367640	3862740
	D175.fasta	Ajandei_CECT4228.fasta	83.924	2080840	0.476422	0.465337	4367640	4471680
	D175.fasta	Alacus_AE122.fasta	83.7951	2122327	0.485921	0.495644	4367640	4281960
	Aaustraliensis_CECT8023.fasta	D175.fasta	83.7489	2040723	0.503703	0.467237	4051440	4367640
	D175.fasta	Asobria_CECT4245.fasta	83.5352	2140826	0.490156	0.459367	4367640	4660380
	D175.fasta	Arivuli_DSM22539.fasta	81.8384	2200766	0.50388	0.49126	4367640	4479840
	D175.fasta	Asimiae_CIP107798.fasta	79.0242	1713509	0.392319	0.434647	4367640	3942300
	Adiversa_CECT4254.fasta	D175.fasta	78.9448	1629321	0.403275	0.373044	4040220	4367640
	Aschubertii_WL1483.fasta	D175.fasta	78.4287	1773100	0.403045	0.405963	4399260	4367640
D180	query	subject	orthoANI_value	avg_aligned_length	query_coverage	subject_coverage	query_length	subject_length
	D180.fasta	Arivipollensis_KN-Mc-11N1.fasta	97.2209	2933806	0.654742	0.650742	4480860	4508400
	D175.fasta	D180.fasta	93.1343	2760367	0.632004	0.616035	4367640	4480860
	Amedia_MC64.fasta	D180.fasta	93.0567	2689937	0.536233	0.600317	5016360	4480860
	D180.fasta	Asanarellii_LMG24682.fasta	88.5887	2660515	0.593751	0.642134	4480860	4143240
	D180.fasta	Aencheleia_NCTC12917.fasta	88.1223	2587523	0.577461	0.569681	4480860	4542060
	Ataiwanensis_LMG24683.fasta	D180.fasta	88.0177	2672732	0.640197	0.596478	4174860	4480860
	Acaviae_NCTC12244.fasta	D180.fasta	87.8654	2649273	0.577697	0.591242	4585920	4480860
	D180.fasta	Aaquatica_AE235.fasta	87.8557	2459985	0.548999	0.547752	4480860	4491060
	D180.fasta	Aeucrenophila_CECT4224.fasta	87.2141	2532899	0.565271	0.559413	4480860	4527780
	Alusitana_MDC2473.fasta	D180.fasta	86.7986	2476682	0.550345	0.552725	4500240	4480860
	D180.fasta	Abestiarum_CECT4227.fasta	86.4535	2541342	0.567155	0.544474	4480860	4667520
	D180.fasta	Apiscicola_LMG24783.fasta	86.3997	2405283	0.53679	0.468904	4480860	5129580
	D180.fasta	Atecta_CECT7082.fasta	86.3307	2598854	0.57999	0.549352	4480860	4730760
	D180.fasta	Ahydrophila_ranae_CIP107985.fasta	86.1767	2373837	0.529773	0.513411	4480860	4623660
	Adhakensis_CIP107500.fasta	D180.fasta	86.0517	2485262	0.531414	0.55464	4676700	4480860
	Ahydrophila_ATCC7966.fasta	D180.fasta	85.9717	2519460	0.531081	0.562272	4744020	4480860
	Apopoffii_CIP105493.fasta	D180.fasta	85.6161	2267059	0.481084	0.505943	4712400	4480860
	D180.fasta	Asalmonicida_O23A.fasta	85.4961	2422806	0.540701	0.49117	4480860	4932720
	D180.fasta	Asalmonicida_smithia_CIP104757.fasta	85.3763	2359987	0.526682	0.53521	4480860	4409460
	D180.fasta	ASalmonicida_pectinolytica_NZ_CP051883.fasta	85.3629	2361339	0.526983	0.510933	4480860	4621620
	Asalmonicida_masoucida_RFAS1.fasta	D180.fasta	85.3563	2393436	0.486827	0.534147	4916400	4480860
	Asalmonicida_achromogenes_CIP104001.fasta	D180.fasta	85.3079	2311153	0.537438	0.515783	4300320	4480860
	Abivalvium_CECT7113.fasta	D180.fasta	84.4619	2241256	0.525295	0.500184	4266660	4480860
	AA_CECT4199.fasta	D180.fasta	84.3446	2168291	0.471347	0.483901	4600200	4480860
	D180.fasta	Afinlandensis_4287D.fasta	84.3165	2133864	0.476218	0.47224	4480860	4518600
	D180.fasta	Averonii_CCM4359.fasta	84.0917	2213210	0.493925	0.493139	4480860	4488000
	Afluvialis_LMG24681.fasta	D180.fasta	84.0098	2064120	0.534367	0.460653	3862740	4480860
	Ajandei_CECT4228.fasta	D180.fasta	83.8432	2182938	0.48817	0.48717	4471680	4480860
	Alacus_AE122.fasta	D180.fasta	83.7875	2150759	0.502284	0.479988	4281960	4480860
	Aaustraliensis_CECT8023.fasta	D180.fasta	83.6316	2040594	0.503671	0.455402	4051440	4480860
	D180.fasta	Asobria_CECT4245.fasta	83.4197	2230489	0.497781	0.478607	4480860	4660380
	D180.fasta	Arivuli_DSM22539.fasta	82.7133	2183508	0.487297	0.487408	4480860	4479840
	Adiversa_CECT4254.fasta	D180.fasta	78.8587	1676724	0.415008	0.374197	4040220	4480860
	Asimiae_CIP107798.fasta	D180.fasta	78.8103	1650710	0.418717	0.368391	3942300	4480860
	Aschubertii_WL1483.fasta	D180.fasta	78.5741	1807633	0.410895	0.403412	4399260	4480860

## Sheet: A_hydrophila
D173	query	subject	orthoANI_value	avg_aligned_length	query_coverage	subject_coverage	query_length	subject_length
	Ahydrophila_ATCC7966.fasta	D173.fasta	99.973	3748312	0.790113	0.803238	4744020	4666500
	Ahydrophila_ranae_CIP107985.fasta	D173.fasta	96.6586	3203983	0.692954	0.686592	4623660	4666500
	Adhakensis_CIP107500.fasta	D173.fasta	92.9869	3004731	0.64249	0.643894	4676700	4666500
	Abestiarum_CECT4227.fasta	D173.fasta	88.4258	2843111	0.609127	0.60926	4667520	4666500
	Apiscicola_LMG24783.fasta	D173.fasta	87.9266	2906001	0.566518	0.622737	5129580	4666500
	Apopoffii_CIP105493.fasta	D173.fasta	87.1842	2549737	0.54107	0.546392	4712400	4666500
	Asanarellii_LMG24682.fasta	D173.fasta	86.7884	2412462	0.582265	0.516975	4143240	4666500
	Acaviae_NCTC12244.fasta	D173.fasta	86.7351	2448984	0.534023	0.524801	4585920	4666500
	Asalmonicida_smithia_CIP104757.fasta	D173.fasta	86.684	2595114	0.588533	0.556116	4409460	4666500
	Asalmonicida_masoucida_RFAS1.fasta	D173.fasta	86.6789	2614891	0.531871	0.560354	4916400	4666500
	Asalmonicida_achromogenes_CIP104001.fasta	D173.fasta	86.6463	2477300	0.576073	0.530869	4300320	4666500
	Asalmonicida_O23A.fasta	D173.fasta	86.6042	2789988	0.565608	0.597876	4932720	4666500
	Ataiwanensis_LMG24683.fasta	D173.fasta	86.5935	2387131	0.571787	0.511546	4174860	4666500
	ASalmonicida_pectinolytica_NZ_CP051883.fasta	D173.fasta	86.4452	2829883	0.612314	0.606425	4621620	4666500
	Amedia_MC64.fasta	D173.fasta	86.3403	2393775	0.477194	0.51297	5016360	4666500
	Arivipollensis_KN-Mc-11N1.fasta	D173.fasta	86.1873	2417361	0.536191	0.518025	4508400	4666500
	Ajandei_CECT4228.fasta	D173.fasta	85.9992	2370122	0.53003	0.507902	4471680	4666500
	Aencheleia_NCTC12917.fasta	D173.fasta	85.8569	2454566	0.540408	0.525997	4542060	4666500
	AA_CECT4199.fasta	D173.fasta	85.8434	2417966	0.525622	0.518154	4600200	4666500
	Alacus_AE122.fasta	D173.fasta	85.7557	2373993	0.554417	0.508731	4281960	4666500
	Afinlandensis_4287D.fasta	D173.fasta	85.7042	2381628	0.527072	0.510367	4518600	4666500
	Averonii_CCM4359.fasta	D173.fasta	85.6968	2386509	0.531753	0.511413	4488000	4666500
	Afluvialis_LMG24681.fasta	D173.fasta	85.6337	2071819	0.53636	0.443977	3862740	4666500
	Aaquatica_AE235.fasta	D173.fasta	85.5256	2374852	0.528796	0.508915	4491060	4666500
	Aeucrenophila_CECT4224.fasta	D173.fasta	85.3052	2446703	0.540376	0.524312	4527780	4666500
	Aaustraliensis_CECT8023.fasta	D173.fasta	85.1226	2238820	0.552599	0.479764	4051440	4666500
	Alusitana_MDC2473.fasta	D173.fasta	85.044	2420113	0.537774	0.518614	4500240	4666500
	Atecta_CECT7082.fasta	D173.fasta	84.8461	2482725	0.524805	0.532032	4730760	4666500
	Asobria_CECT4245.fasta	D173.fasta	84.807	2421788	0.519655	0.518973	4660380	4666500
	Abivalvium_CECT7113.fasta	D173.fasta	83.2674	2182096	0.51143	0.467609	4266660	4666500
	Arivuli_DSM22539.fasta	D173.fasta	81.3965	2122901	0.473879	0.454924	4479840	4666500
	Asimiae_CIP107798.fasta	D173.fasta	79.2604	1722972	0.437047	0.369221	3942300	4666500
	Adiversa_CECT4254.fasta	D173.fasta	78.8578	1806654	0.447167	0.387154	4040220	4666500
	Aschubertii_WL1483.fasta	D173.fasta	78.6927	1926424	0.437897	0.41282	4399260	4666500

## Sheet: A_dhakensis
D547	query	subject	orthoANI_value	avg_aligned_length	query_coverage	subject_coverage	query_length	subject_length
	Adhakensis_CIP107500.fasta	D547.fasta	97.2839	3284316	0.702272	0.684506	4676700	4798080
	D547.fasta	Ahydrophila_ranae_CIP107985.fasta	93.0462	2816246	0.586953	0.609095	4798080	4623660
	D547.fasta	Ahydrophila_ATCC7966.fasta	93.0377	3053880	0.63648	0.643733	4798080	4744020
	D547.fasta	Abestiarum_CECT4227.fasta	87.914	2916783	0.607906	0.624911	4798080	4667520
	D547.fasta	Apiscicola_LMG24783.fasta	87.5923	2743188	0.571726	0.534778	4798080	5129580
	D547.fasta	Asanarellii_LMG24682.fasta	86.9779	2379824	0.495995	0.574387	4798080	4143240
	Apopoffii_CIP105493.fasta	D547.fasta	86.9707	2560090	0.543267	0.533566	4712400	4798080
	D547.fasta	Ataiwanensis_LMG24683.fasta	86.9552	2433590	0.507201	0.582915	4798080	4174860
	Acaviae_NCTC12244.fasta	D547.fasta	86.8927	2444346	0.533011	0.509443	4585920	4798080
	D547.fasta	Asalmonicida_O23A.fasta	86.3096	2654420	0.553226	0.538125	4798080	4932720
	Amedia_MC64.fasta	D547.fasta	86.2253	2402406	0.478914	0.500702	5016360	4798080
	Asalmonicida_achromogenes_CIP104001.fasta	D547.fasta	86.2089	2526685	0.587557	0.526603	4300320	4798080
	D547.fasta	Asalmonicida_smithia_CIP104757.fasta	86.2084	2646590	0.551594	0.600207	4798080	4409460
	D547.fasta	ASalmonicida_pectinolytica_NZ_CP051883.fasta	86.0994	2763086	0.575873	0.597861	4798080	4621620
	D547.fasta	Asalmonicida_masoucida_RFAS1.fasta	86.0796	2612867	0.544565	0.53146	4798080	4916400
	D547.fasta	Arivipollensis_KN-Mc-11N1.fasta	85.9603	2483871	0.51768	0.550943	4798080	4508400
	D547.fasta	Ajandei_CECT4228.fasta	85.8656	2472132	0.515234	0.552842	4798080	4471680
	D547.fasta	Alacus_AE122.fasta	85.7622	2385621	0.497203	0.557133	4798080	4281960
	AA_CECT4199.fasta	D547.fasta	85.7556	2281833	0.496029	0.475572	4600200	4798080
	D547.fasta	Aencheleia_NCTC12917.fasta	85.7004	2449170	0.510448	0.53922	4798080	4542060
	D547.fasta	Averonii_CCM4359.fasta	85.5255	2539273	0.529227	0.565792	4798080	4488000
	Afluvialis_LMG24681.fasta	D547.fasta	85.4672	2065242	0.534657	0.430431	3862740	4798080
	D547.fasta	Aaquatica_AE235.fasta	85.4321	2319732	0.483471	0.516522	4798080	4491060
	D547.fasta	Afinlandensis_4287D.fasta	85.344	2342076	0.488128	0.518319	4798080	4518600
	D547.fasta	Aeucrenophila_CECT4224.fasta	85.127	2466163	0.51399	0.544674	4798080	4527780
	Aaustraliensis_CECT8023.fasta	D547.fasta	85.0163	2259952	0.557815	0.471012	4051440	4798080
	Alusitana_MDC2473.fasta	D547.fasta	84.9776	2469964	0.548852	0.514782	4500240	4798080
	D547.fasta	Atecta_CECT7082.fasta	84.8071	2379526	0.495933	0.50299	4798080	4730760
	D547.fasta	Asobria_CECT4245.fasta	84.6037	2387868	0.497672	0.512376	4798080	4660380
	Abivalvium_CECT7113.fasta	D547.fasta	83.5589	2141747	0.501973	0.446376	4266660	4798080
	D547.fasta	Arivuli_DSM22539.fasta	81.3885	2084132	0.434368	0.465225	4798080	4479840
	Adiversa_CECT4254.fasta	D547.fasta	79.3904	1789283	0.442868	0.372917	4040220	4798080
	Asimiae_CIP107798.fasta	D547.fasta	79.3606	1738053	0.440873	0.362239	3942300	4798080
	Aschubertii_WL1483.fasta	D547.fasta	79.2351	1951595	0.443619	0.406745	4399260	4798080
