# Supplementary material for: Taxonomic Identification of Different Species of the Genus Aeromonas by Whole-Genome Sequencing and Use of Their Species-Specific β-Lactamases as Phylogenetic Markers
Source: Antibiotics (Basel). 2021 Mar 28;10(4):354. doi: 10.3390/antibiotics10040354 (PMC8065696; doi:10.3390/antibiotics10040354)
Supplement: Supplementary file 1 [file antibiotics-10-00354-s001.zip › Type_strains_information.csv]

Strain_name_in_this_study	Accession number	Type_Strain_name	Species
Aschubertii_WL1483.fasta	NZ_CP013067.1	WL1483	Aeromonas schubertii
Adiversa_CECT4254.fasta	NZ_CDCE01000001.1	CECT4254	Aeromonas diversa
Asimiae_CIP107798.fasta	NZ_CDBY01000001.1	CIP107798	Aeromonas simiae
Arivuli_DSM22539.fasta	NZ_CDBJ01000001.1	DSM22539	Aeromonas rivuli
Abivalvium_CECT7113.fasta	NZ_CDBT01000001.1	CECT7113	Aeromonas bivalvium
Atecta_CECT7082.fasta	NZ_CDCA01000001.1	CECT7082	Aeromonas tecta
Aeucrenophila_CECT4224.fasta	NZ_CDDF01000001.1	CECT4224	Aeromonas eucrenophila
Alusitana_MDC2473.fasta	NZ_PGCP01000001.1	MDC2473	Aeromonas lusitana
Aaquatica_AE235.fasta	NZ_JRGL01000001.1	AE235	Aeromonas aquatica
Aencheleia_NCTC12917.fasta	NZ_LR134376.1	NCTC12917	Aeromonas encheleia
Ataiwanensis_LMG24683.fasta	NZ_BAWK01000104.1	LMG24683	Aeromonas taiwanensis
Acaviae_NCTC12244.fasta	NZ_LS483441.1	NCTC12244	Aeromonas caviae
Amedia_MC64.fasta	NZ_CP047962.1	MC64	Aeromonas media
Asanarellii_LMG24682.fasta	NZ_CDBN01000001.1	LMG24682	Aeromonas sanarellii
ASalmonicida_pectinolytica_NZ_CP051883.fasta	NZ_CP051883.1	CP051883	Aeromonas Salmonicida
Arivipollensis_KN-Mc-11N1.fasta	NZ_CP027856.1	KN-Mc-11N1	Aeromonas rivipollensis
Asalmonicida_smithia_CIP104757.fasta	NZ_NKWJ01000001.1	CIP104757	Aeromonas salmonicida
Asalmonicida_masoucida_RFAS1.fasta	NZ_CP017143.1	RFAS1	Aeromonas salmonicida
Asalmonicida_O23A.fasta	NZ_CP021654.1	O23A	Aeromonas salmonicida
Abestiarum_CECT4227.fasta	NZ_CDDA01000001.1	CECT4227	Aeromonas bestiarum
Apiscicola_LMG24783.fasta	NZ_CDBL01000001.1	LMG24783	Aeromonas piscicola
Adhakensis_CIP107500.fasta	NZ_CDBH01000001.1	CIP107500	Aeromonas dhakensis
Ahydrophila_ranae_CIP107985.fasta	NZ_CDDC01000001.1	CIP107985	Aeromonas hydrophila
Ahydrophila_ATCC7966.fasta	NC_008570.1	ATCC7966	Aeromonas hydrophila
Ajandei_CECT4228.fasta	NZ_CDBV01000001.1	CECT4228	Aeromonas jandei
Alacus_AE122.fasta	NZ_JRGM01000001.1	AE122	Aeromonas lacus
Asobria_CECT4245.fasta	NZ_CDBW01000001.1	CECT4245	Aeromonas sobria
Afluvialis_LMG24681.fasta	NZ_CDBO01000001.1	LMG24681	Aeromonas fluvialis
Afinlandensis_4287D.fasta	NZ_JRGK01000001.1	4287D	Aeromonas finlandensis
Aaustraliensis_CECT8023.fasta	NZ_CDDH01000001.1	CECT8023	Aeromonas australiensis
AA_CECT4199.fasta	NZ_CDBR01000001.1	CECT4199	Aeromonas allosaccharophylla
Averonii_CCM4359.fasta	NZ_MRZR01000010.1	CCM4359	Aeromonas veronii
Asalmonicida_achromogenes_CIP104001	NZ_NKWK01000001.1	CIP104001	Aeromonas salmonicida
Apopoffii_CIP105493	NZ_CDBI01000001.1	CIP105493	Aeromonas popoffii
